# Supplementary material for: Kinetic Aspects of Benzene Degradation over TiO2-N and Composite Fe/Bi2WO6/TiO2-N Photocatalysts under Irradiation with Visible Light
Source: Int J Mol Sci. 2023 Mar 16;24(6):5693. doi: 10.3390/ijms24065693 (PMC10051460; doi:10.3390/ijms24065693)
Supplement: Supplementary file 1 [file ijms-24-05693-s001.zip]

Archive with 1 entries (1 files):
- ijms-2207137-supplementary.pdf
